# Supplementary material for: Hemodynamic effects of supplemental oxygen versus air in simulated blood loss in healthy volunteers: a randomized, controlled, double-blind, crossover trial
Source: Intensive Care Med Exp. 2023 Nov 10;11:76. doi: 10.1186/s40635-023-00561-z (PMC10638149; doi:10.1186/s40635-023-00561-z)
Supplement: Supplementary file 3 — Additional file 3. Data for conducting analyses for the primary and secondary outcomes. [file 40635_2023_561_MOESM3_ESM.csv]

Subject	Visit	Treatment	Period	LBNP_level	Cardiac_output	Cardiac_output_change	Stroke_volume	Stroke_volume_change	MCAV	MCAV_change	Time_to_decompensation	Status
Ariel	1	Oxygen	Baseline	NA	5.26495952662722	0	84.0213017751479	0	69.0085091007214	0	1624.38	1
Ariel	1	Oxygen	LBNP 0	0	5.01669899082569	-0.24826053580153	84.6577981651376	0.636496389989702	67.3700159061641	-1.6384931945573	1624.38	1
Ariel	1	Oxygen	LBNP 10	1	5.43012089285714	0.16516136622992	88.0785714285714	4.05726965342349	69.2802230251938	0.271713924472408	1624.38	1
Ariel	1	Oxygen	LBNP 20	2	5.27029715517241	0.00533762854519004	82.5715517241379	-1.44975005101	66.4436800010171	-2.5648290997043	1624.38	1
Ariel	1	Oxygen	LBNP 30	3	4.73407295652174	-0.53088657010548	75.0217391304348	-8.99956264471311	64.8899560616816	-4.1185530390398	1624.38	1
Ariel	1	Oxygen	LBNP 40	4	4.28069856	-0.98426096662722	62.4712	-21.5501017751479	66.3422157027082	-2.6662933980132	1624.38	1
Ariel	1	Oxygen	LBNP 50	5	4.30714604477612	-0.9578134818511	58.065671641791	-25.9556301333569	62.1572549807373	-6.8512541199841	1624.38	1
Ariel	1	Oxygen	LBNP 60	6	3.70531557142857	-1.55964395519865	47.9928571428571	-36.0284446322908	65.3146142868095	-3.6938948139119	1624.38	1
Ariel	1	Oxygen	LBNP 70	7	3.13827205128205	-2.12668747534517	36.6269230769231	-47.3943786982248	64.4039362583249	-4.60457284239649	1624.38	1
Ariel	1	Oxygen	LBNP 80	8	2.72365283870968	-2.54130668791754	31.5664516129032	-52.4548501622447	62.862628892209	-6.1458802085124	1624.38	1
Ariel	2	Air	Baseline	NA	5.13744061302682	0	86.8263502657273	0	59.6557502682692	0	1623.47	1
Ariel	2	Air	LBNP 0	0	4.71752968469894	-0.41991092832788	79.8270589475904	-6.9992913181369	60.9790604829744	1.3233102147052	1623.47	1
Ariel	2	Air	LBNP 10	1	4.62521297760905	-0.51222763541777	78.1215508453724	-8.7047994203549	61.0221669792533	1.3664167109841	1623.47	1
Ariel	2	Air	LBNP 20	2	4.30796140201504	-0.829479211011781	72.070384560806	-14.7559657049213	61.4660314241634	1.8102811558942	1623.47	1
Ariel	2	Air	LBNP 30	3	4.09541927599419	-1.04202133703263	64.3777249306381	-22.4486253350892	62.8143262610049	3.1585759927357	1623.47	1
Ariel	2	Air	LBNP 40	4	3.80486667965452	-1.3325739333723	58.6219884408078	-28.2043618249195	61.0363312989139	1.3805810306447	1623.47	1
Ariel	2	Air	LBNP 50	5	3.49288207077564	-1.64455854225118	48.7021072796935	-38.1242429860338	58.8499051541357	-0.805845114133504	1623.47	1
Ariel	2	Air	LBNP 60	6	3.188072601169	-1.94936801185782	42.2764773331096	-44.5498729326177	58.4230174355831	-1.2327328326861	1623.47	1
Ariel	2	Air	LBNP 70	7	2.95354012839055	-2.18390048463627	35.4078810484383	-51.418469217289	55.277772977561	-4.3779772907082	1623.47	1
Ariel	2	Air	LBNP 80	8	2.61289299727646	-2.52454761575036	28.3631076028251	-58.4632426629022	57.284766634637	-2.3709836336322	1623.47	1
Baloo	1	Air	Baseline	NA	6.16395086705202	0	95.3	0	57.980647014612	0	1184.78	2
Baloo	1	Air	LBNP 0	0	5.59272598290598	-0.57122488414604	86.7564102564103	-8.54358974358969	66.7401093097943	8.7594622951823	1184.78	2
Baloo	1	Air	LBNP 10	1	6.09274982608696	-0.0712010409650601	96.3608695652174	1.0608695652174	58.4883025443323	0.507655529720296	1184.78	2
Baloo	1	Air	LBNP 20	2	5.34877196581197	-0.81517890124005	83.625641025641	-11.674358974359	55.9647660892323	-2.0158809253797	1184.78	2
Baloo	1	Air	LBNP 30	3	5.10411319672131	-1.05983767033071	76.2114754098361	-19.0885245901639	59.6381373540211	1.65749033940909	1184.78	2
Baloo	1	Air	LBNP 40	4	4.60512037313433	-1.55883049391769	62.3216417910448	-32.9783582089552	57.5262890029625	-0.454358011649504	1184.78	2
Baloo	1	Air	LBNP 50	5	4.26433038961039	-1.89962047744163	50.4551948051948	-44.8448051948052	54.8112990299544	-3.16934798465761	1184.78	2
Baloo	2	Oxygen	Baseline	NA	5.23581950310559	0	89.2006211180124	0	73.347350036441	0	1264.38	2
Baloo	2	Oxygen	LBNP 0	0	5.07906336842105	-0.156756134684541	96.9621052631579	7.76148414514549	64.4244914186158	-8.9228586178252	1264.38	2
Baloo	2	Oxygen	LBNP 10	1	4.78415782608696	-0.45166167701863	93.8423913043478	4.64177018633539	65.9400049537358	-7.40734508270521	1264.38	2
Baloo	2	Oxygen	LBNP 20	2	4.86656927083333	-0.36925023227226	92.2989583333333	3.0983372153209	70.6460733301043	-2.7012767063367	1264.38	2
Baloo	2	Oxygen	LBNP 30	3	5.25685262626263	0.0210331231570393	95.8808080808081	6.68018696279569	68.1272257309089	-5.2201243055321	1264.38	2
Baloo	2	Oxygen	LBNP 40	4	5.37189620967742	0.13607670657183	79.1274193548387	-10.0732017631737	68.4634920487177	-4.8838579877233	1264.38	2
Baloo	2	Oxygen	LBNP 50	5	5.15079593103448	-0.0850235720711101	64.3062068965517	-24.8944142214607	64.3714630648897	-8.9758869715513	1264.38	2
Buzz Lightyear	1	Air	Baseline	NA	5.14782476190476	0	74.3010582010582	0	61.741468961133	0	1579.18	2
Buzz Lightyear	1	Air	LBNP 0	0	5.18656150793651	0.0387367460317503	74.4865079365079	0.185449735449708	61.4851231610525	-0.256345800080503	1579.18	2
Buzz Lightyear	1	Air	LBNP 10	1	5.31266270676692	0.16483794486216	70.8466165413534	-3.4544416597048	49.8557510009817	-11.8857179601513	1579.18	2
Buzz Lightyear	1	Air	LBNP 20	2	4.90288142857143	-0.24494333333333	63.59	-10.7110582010582	49.9136120748669	-11.8278568862661	1579.18	2
Buzz Lightyear	1	Air	LBNP 30	3	3.47077503546099	-1.67704972644377	43.8645390070922	-30.436519193966	42.0377308623844	-19.7037380987486	1579.18	2
Buzz Lightyear	1	Air	LBNP 40	4	3.33215393103448	-1.81567083087028	39.8408163265306	-34.4602418745276	41.618395382654	-20.123073578479	1579.18	2
Buzz Lightyear	1	Air	LBNP 50	5	3.10796044585987	-2.03986431604489	34.2197530864198	-40.0813051146384	38.8883175299037	-22.8531514312293	1579.18	2
Buzz Lightyear	1	Air	LBNP 60	6	3.43462307692308	-1.71320168498168	31.4560846560847	-42.8449735449735	42.4828855946755	-19.2585833664575	1579.18	2
Buzz Lightyear	1	Air	LBNP 70	7	3.10460162011173	-2.04322314179303	28.9445652173913	-45.3564929836669	48.5926985821264	-13.1487703790066	1579.18	2
Buzz Lightyear	2	Oxygen	Baseline	NA	5.27913929411765	0	79.3176470588235	0	65.7280789894434	0	1623.93	1
Buzz Lightyear	2	Oxygen	LBNP 0	0	4.98953113043478	-0.28960816368287	77.8565217391304	-1.4611253196931	62.5837235952437	-3.14435539419971	1623.93	1
Buzz Lightyear	2	Oxygen	LBNP 10	1	4.57157939130435	-0.7075599028133	70.8739130434783	-8.4437340153452	58.2895923541541	-7.4384866352893	1623.93	1
Buzz Lightyear	2	Oxygen	LBNP 20	2	4.30404821138211	-0.97509108273554	63.7170731707317	-15.6005738880918	55.1697045537265	-10.5583744357169	1623.93	1
Buzz Lightyear	2	Oxygen	LBNP 30	3	4.0707457480315	-1.20839354608615	58.7724409448819	-20.5452061139416	55.8267575104208	-9.90132147902261	1623.93	1
Buzz Lightyear	2	Oxygen	LBNP 40	4	3.63254573643411	-1.64659355768354	50.8984496124031	-28.4191974464204	55.8501129145217	-9.8779660749217	1623.93	1
Buzz Lightyear	2	Oxygen	LBNP 50	5	3.5617035971223	-1.71743569699535	45.6151079136691	-33.7025391451544	52.0104389239978	-13.7176400654456	1623.93	1
Buzz Lightyear	2	Oxygen	LBNP 60	6	3.40881241830065	-1.870326875817	40.2464052287582	-39.0712418300653	55.6911150979704	-10.036963891473	1623.93	1
Buzz Lightyear	2	Oxygen	LBNP 70	7	3.11124	-2.16789929411765	33.5238410596026	-45.7938059992209	53.5232967847425	-12.2047822047009	1623.93	1
Buzz Lightyear	2	Oxygen	LBNP 80	8	2.97189592178771	-2.30724337232994	26.8177777777778	-52.4998692810457	40.9114759158013	-24.8166030736421	1623.93	1
Cruella de Vil	1	Oxygen	Baseline	NA	4.00239557971014	0	71.1072463768116	0	53.8132892037023	0	1624.31	1
Cruella de Vil	1	Oxygen	LBNP 0	0	3.62617934065934	-0.3762162390508	71.056043956044	-0.0512024207676092	50.6065547599609	-3.2067344437414	1624.31	1
Cruella de Vil	1	Oxygen	LBNP 10	1	3.37306729166667	-0.62932828804347	63.5697916666667	-7.5374547101449	48.2414034094576	-5.5718857942447	1624.31	1
Cruella de Vil	1	Oxygen	LBNP 20	2	3.5939328	-0.40846277971014	65	-6.1072463768116	53.2312390213409	-0.5820501823614	1624.31	1
Cruella de Vil	1	Oxygen	LBNP 30	3	3.61375158878505	-0.38864399092509	61.1635514018692	-9.9436949749424	49.1986773774824	-4.6146118262199	1624.31	1
Cruella de Vil	1	Oxygen	LBNP 40	4	3.361495	-0.64090057971014	49.6161290322581	-21.4911173445535	45.8053248362974	-8.0079643674049	1624.31	1
Cruella de Vil	1	Oxygen	LBNP 50	5	3.27144874125874	-0.7309468384514	41.5636363636364	-29.5436100131752	44.3687765059694	-9.4445126977329	1624.31	1
Cruella de Vil	1	Oxygen	LBNP 60	6	3.16364408805031	-0.83875149165983	35.8182389937107	-35.2890073831009	43.96432352436	-9.8489656793423	1624.31	1
Cruella de Vil	1	Oxygen	LBNP 70	7	2.88140288235294	-1.1209926973572	28.2358823529412	-42.8713640238704	45.6149466676621	-8.19834253604019	1624.31	1
Cruella de Vil	1	Oxygen	LBNP 80	8	2.22900604255319	-1.77338953715695	16.936170212766	-54.1710761640456	43.5172448789495	-10.2960443247528	1624.31	1
Cruella de Vil	2	Air	Baseline	NA	4.73799955223881	0	86.5962686567164	0	57.098460358571	0	1434.44	2
Cruella de Vil	2	Air	LBNP 0	0	4.38818083333333	-0.34981871890548	80.4541666666667	-6.14210199004971	58.4076831962114	1.3092228376404	1434.44	2
Cruella de Vil	2	Air	LBNP 10	1	4.26391936170213	-0.47408019053668	78.0553191489362	-8.5409495077802	56.7701954866489	-0.328264871922102	1434.44	2
Cruella de Vil	2	Air	LBNP 20	2	4.5527537	-0.185245852238809	81.348	-5.2482686567164	55.0891314215251	-2.0093289370459	1434.44	2
Cruella de Vil	2	Air	LBNP 30	3	4.32858981132075	-0.40940974091806	74.7490566037736	-11.8472120529428	52.4297282754362	-4.66873208313481	1434.44	2
Cruella de Vil	2	Air	LBNP 40	4	4.09091454545455	-0.64708500678426	61.903305785124	-24.6929628715924	53.9929349036966	-3.1055254548744	1434.44	2
Cruella de Vil	2	Air	LBNP 50	5	4.19856914728682	-0.53943040495199	55.7720930232558	-30.8241756334606	53.4329937235544	-3.66546663501661	1434.44	2
Cruella de Vil	2	Air	LBNP 60	6	3.86436732026144	-0.87363223197737	45.5980392156863	-40.9982294410301	53.0223914148321	-4.0760689437389	1434.44	2
Donald Duck	1	Oxygen	Baseline	NA	3.53895633986928	0	62.1143790849673	0	82.7802162297234	0	1625.27	1
Donald Duck	1	Oxygen	LBNP 0	0	3.20621659340659	-0.33273974646269	64.0802197802198	1.96584069525251	69.1676047430349	-13.6126114866885	1625.27	1
Donald Duck	1	Oxygen	LBNP 10	1	3.1315525	-0.40740383986928	61.1163043478261	-0.998074737141195	70.2062543771287	-12.5739618525947	1625.27	1
Donald Duck	1	Oxygen	LBNP 20	2	2.99307793478261	-0.54587840508667	58.9391304347826	-3.1752486501847	65.5522383060025	-17.2279779237209	1625.27	1
Donald Duck	1	Oxygen	LBNP 30	3	3.05781183673469	-0.48114450313459	56.9775510204082	-5.1368280645591	65.6335730492504	-17.146643180473	1625.27	1
Donald Duck	1	Oxygen	LBNP 40	4	2.77692211538462	-0.76203422448466	48.6990384615385	-13.4153406234288	60.2762786708843	-22.5039375588391	1625.27	1
Donald Duck	1	Oxygen	LBNP 50	5	2.76495132743363	-0.77400501243565	44.5221238938053	-17.592255191162	60.989299714517	-21.7909165152064	1625.27	1
Donald Duck	1	Oxygen	LBNP 60	6	2.66991008130081	-0.86904625856847	39.7585365853659	-22.3558424996014	59.8909866342643	-22.8892295954591	1625.27	1
Donald Duck	1	Oxygen	LBNP 70	7	2.65035690647482	-0.88859943339446	34.8604316546763	-27.253947430291	62.8112732732106	-19.9689429565128	1625.27	1
Donald Duck	1	Oxygen	LBNP 80	8	2.51693659863946	-1.02201974122982	31.0632653061224	-31.0511137788449	63.9712513586708	-18.8089648710526	1625.27	1
Donald Duck	2	Air	Baseline	NA	3.86063754601227	0	64.5687116564417	0	NA	NA	1518.05	2
Donald Duck	2	Air	LBNP 0	0	3.69202363636364	-0.16861390964863	60.8645454545455	-3.70416620189621	NA	NA	1518.05	2
Donald Duck	2	Air	LBNP 10	1	3.32062254716981	-0.54001499884246	57.3745283018868	-7.19418335455491	NA	NA	1518.05	2
Donald Duck	2	Air	LBNP 20	2	3.33236401785714	-0.52827352815513	54.1598214285714	-10.4088902278703	NA	NA	1518.05	2
Donald Duck	2	Air	LBNP 30	3	3.3198368852459	-0.54080066076637	49.6180327868852	-14.9506788695565	NA	NA	1518.05	2
Donald Duck	2	Air	LBNP 40	4	3.00641204545455	-0.85422550055772	41.2522727272727	-23.316438929169	NA	NA	1518.05	2
Donald Duck	2	Air	LBNP 50	5	2.82164042253521	-1.03899712347706	36.034965034965	-28.5337466214767	NA	NA	1518.05	2
Donald Duck	2	Air	LBNP 60	6	2.6120349382716	-1.24860260774067	29.4512345679012	-35.1174770885405	NA	NA	1518.05	2
Donald Duck	2	Air	LBNP 70	7	2.40379011363636	-1.45684743237591	24.8125	-39.7562116564417	NA	NA	1518.05	2
Genie	1	Oxygen	Baseline	NA	4.46088898550725	0	78.9304347826087	0	70.9103339723559	0	1624.89	1
Genie	1	Oxygen	LBNP 0	0	4.08039463157895	-0.3804943539283	78.3231578947368	-0.607276887871905	63.9571737757556	-6.9531601966003	1624.89	1
Genie	1	Oxygen	LBNP 10	1	4.05753402061856	-0.40335496488869	76.3309278350515	-2.5995069475572	65.0715092805569	-5.838824691799	1624.89	1
Genie	1	Oxygen	LBNP 20	2	3.86618571428571	-0.59470327122154	72.3959183673469	-6.5345164152618	64.9409114529982	-5.96942251935771	1624.89	1
Genie	1	Oxygen	LBNP 30	3	3.67084730769231	-0.79004167781494	64.9817307692308	-13.9487040133779	62.9796754089994	-7.9306585633565	1624.89	1
Genie	1	Oxygen	LBNP 40	4	3.68296770642202	-0.77792127908523	60.6688073394495	-18.2616274431592	63.4837062450633	-7.4266277272926	1624.89	1
Genie	1	Oxygen	LBNP 50	5	3.55313547008547	-0.90775351542178	53.1393162393162	-25.7911185432925	59.9388217246155	-10.9715122477404	1624.89	1
Genie	1	Oxygen	LBNP 60	6	3.51071535433071	-0.95017363117654	49.448031496063	-29.4824032865457	59.6672860658042	-11.2430479065517	1624.89	1
Genie	1	Oxygen	LBNP 70	7	3.43525685314685	-1.0256321323604	43.3762237762238	-35.5542110063849	60.0321605857966	-10.8781733865593	1624.89	1
Genie	1	Oxygen	LBNP 80	8	2.97494037735849	-1.48594860814876	33.811320754717	-45.1191140278917	60.9182200740855	-9.9921138982704	1624.89	1
Genie	2	Air	Baseline	NA	4.46043056818182	0	66.9261363636364	0	76.5654970266046	0	1625.36	1
Genie	2	Air	LBNP 0	0	4.09444131147541	-0.365989256706411	61.3188524590164	-5.60728390462	69.1428412102214	-7.4226558163832	1625.36	1
Genie	2	Air	LBNP 10	1	3.69142379032258	-0.76900677785924	54.5048387096774	-12.421297653959	70.8416416826861	-5.7238553439185	1625.36	1
Genie	2	Air	LBNP 20	2	3.75342053846154	-0.70701002972028	52.2723076923077	-14.6538286713287	74.1073143969643	-2.4581826296403	1625.36	1
Genie	2	Air	LBNP 30	3	3.68935631944444	-0.77107424873738	46.3451388888889	-20.5809974747475	64.2714025763308	-12.2940944502738	1625.36	1
Genie	2	Air	LBNP 40	4	3.44730322147651	-1.01312734670531	41.0154362416107	-25.9107001220257	72.0248150409212	-4.54068198568341	1625.36	1
Genie	2	Air	LBNP 50	5	3.71520395061728	-0.74522661756454	41.866049382716	-25.0600869809204	69.5699510564603	-6.99554597014431	1625.36	1
Genie	2	Air	LBNP 60	6	3.37771383233533	-1.08271673584649	35.0730538922156	-31.8530824714208	69.5858270888535	-6.9796699377511	1625.36	1
Genie	2	Air	LBNP 70	7	3.47240538461538	-0.98802518356644	31.9702564102564	-34.95587995338	64.6944103285169	-11.8710866980877	1625.36	1
Genie	2	Air	LBNP 80	8	3.63433631336406	-0.82609425481776	29.4718894009217	-37.4542469627147	58.3493633988295	-18.2161336277751	1625.36	1
Goofy	1	Air	Baseline	NA	2.32777569444444	0	42.0694444444444	0	65.2690907305963	0	1624.86	1
Goofy	1	Air	LBNP 0	0	2.32600541666667	-0.00177027777777017	43.6739583333333	1.6045138888889	66.0868193305543	0.817728599958002	1624.86	1
Goofy	1	Air	LBNP 10	1	1.99872621052632	-0.32904948391812	37.721052631579	-4.3483918128654	62.8492540036249	-2.4198367269714	1624.86	1
Goofy	1	Air	LBNP 20	2	1.96899117021277	-0.35878452423167	37.5882978723404	-4.481146572104	63.6321179054161	-1.6369728251802	1624.86	1
Goofy	1	Air	LBNP 30	3	1.65010548387097	-0.67767021057347	31.9311827956989	-10.1382616487455	60.0181438554358	-5.2509468751605	1624.86	1
Goofy	1	Air	LBNP 40	4	1.88563877358491	-0.44213692085953	32.3707547169811	-9.6986897274633	61.2591389824921	-4.00995174810421	1624.86	1
Goofy	1	Air	LBNP 50	5	1.39973963963964	-0.9280360548048	22.6684684684685	-19.4009759759759	55.3897149521534	-9.87937577844291	1624.86	1
Goofy	1	Air	LBNP 60	6	NA	NA	NA	NA	52.9559049293232	-12.3131858012731	1624.86	1
Goofy	1	Air	LBNP 70	7	NA	NA	NA	NA	52.3664452897458	-12.9026454408505	1624.86	1
Goofy	1	Air	LBNP 80	8	NA	NA	NA	NA	50.4185051627678	-14.8505855678285	1624.86	1
Goofy	2	Oxygen	Baseline	NA	4.11005471153846	0	63.65	0	72.251346695523	0	1622.98	1
Goofy	2	Oxygen	LBNP 0	0	3.97909222222222	-0.13096248931624	69.960606060606	6.310606060606	68.748345946231	-3.503000749292	1622.98	1
Goofy	2	Oxygen	LBNP 10	1	3.89624125	-0.21381346153846	69.771875	6.121875	62.6694459469406	-9.5819007485824	1622.98	1
Goofy	2	Oxygen	LBNP 20	2	2.72568217948718	-1.38437253205128	49.4602564102564	-14.1897435897436	60.7484713881876	-11.5028753073354	1622.98	1
Goofy	2	Oxygen	LBNP 30	3	2.82947279569892	-1.28058191583954	48.8731182795699	-14.7768817204301	61.79594722391	-10.455399471613	1622.98	1
Goofy	2	Oxygen	LBNP 40	4	2.61761845454545	-1.49243625699301	41.5636363636364	-22.0863636363636	56.7781888014466	-15.4731578940764	1622.98	1
Goofy	2	Oxygen	LBNP 50	5	2.29724270491803	-1.81281200662043	33.6532786885246	-29.9967213114754	60.3373571028794	-11.9139895926436	1622.98	1
Goofy	2	Oxygen	LBNP 60	6	NA	NA	NA	NA	61.8027361089359	-10.4486105865871	1622.98	1
Goofy	2	Oxygen	LBNP 70	7	NA	NA	NA	NA	64.8418619143263	-7.4094847811967	1622.98	1
Goofy	2	Oxygen	LBNP 80	8	NA	NA	NA	NA	60.5754222260759	-11.6759244694471	1622.98	1
Lilo Pelekai	1	Oxygen	Baseline	NA	5.5202021686747	0	89.9506024096385	0	34.764181711594	0	1590.67	2
Lilo Pelekai	1	Oxygen	LBNP 0	0	4.90397632653061	-0.61622584214409	90.9316326530612	0.981030243422694	33.3132301049608	-1.4509516066332	1590.67	2
Lilo Pelekai	1	Oxygen	LBNP 10	1	4.96522881188119	-0.554973356793511	89.4534653465347	-0.497137063103807	32.0020674331268	-2.7621142784672	1590.67	2
Lilo Pelekai	1	Oxygen	LBNP 20	2	4.9304486407767	-0.589753527898	87.8087378640777	-2.14186454556081	32.683501062702	-2.080680648892	1590.67	2
Lilo Pelekai	1	Oxygen	LBNP 30	3	4.58962541284404	-0.930576755830661	76.7348623853211	-13.2157400243174	37.2012754583693	2.4370937467753	1590.67	2
Lilo Pelekai	1	Oxygen	LBNP 40	4	3.95767982608696	-1.56252234258774	62.4852173913043	-27.4653850183342	35.1263244733722	0.362142761778202	1590.67	2
Lilo Pelekai	1	Oxygen	LBNP 50	5	4.21035224	-1.3098499286747	61.6312	-28.3194024096385	36.9728870865905	2.2087053749965	1590.67	2
Lilo Pelekai	1	Oxygen	LBNP 60	6	4.08615116129032	-1.43405100738438	47.9735483870968	-41.9770540225417	34.2678926279319	-0.496289083662099	1590.67	2
Lilo Pelekai	1	Oxygen	LBNP 70	7	3.78391344086022	-1.73628872781448	36.844623655914	-53.1059787537245	32.4516332866363	-2.3125484249577	1590.67	2
Lilo Pelekai	2	Air	Baseline	NA	4.33328115942029	0	80.0028985507246	0	33.7050937312267	0	1514.31	2
Lilo Pelekai	2	Air	LBNP 0	0	4.30532628865979	-0.0279548707604995	78.5536082474227	-1.44929030330189	38.2072044431273	4.50211071190061	1514.31	2
Lilo Pelekai	2	Air	LBNP 10	1	3.91238875	-0.42089240942029	74.3020833333333	-5.7008152173913	36.9554364733808	3.2503427421541	1514.31	2
Lilo Pelekai	2	Air	LBNP 20	2	4.52542157407407	0.19214041465378	77.1842592592593	-2.81863929146529	35.5080353145326	1.8029415833059	1514.31	2
Lilo Pelekai	2	Air	LBNP 30	3	4.11807241666667	-0.21520874275362	62.4208333333333	-17.5820652173913	36.3631476233016	2.6580538920749	1514.31	2
Lilo Pelekai	2	Air	LBNP 40	4	3.85015267716535	-0.48312848225494	54.5228346456693	-25.4800639050553	36.8857560034912	3.18066227226451	1514.31	2
Lilo Pelekai	2	Air	LBNP 50	5	3.99177801324503	-0.34150314617526	47.7139072847682	-32.2889912659564	35.0704192218297	1.36532549060301	1514.31	2
Lilo Pelekai	2	Air	LBNP 60	6	4.05666834285714	-0.27661281656315	42.1	-37.9028985507246	32.7076102821021	-0.997483449124594	1514.31	2
Lilo Pelekai	2	Air	LBNP 70	7	3.11865331683168	-1.21462784258861	27.8475247524752	-52.1553737982494	27.696171009152	-6.0089227220747	1514.31	2
Mickey Mouse	1	Oxygen	Baseline	NA	2.3217253125	0	37.615	0	36.6402901334115	0	1632.75	1
Mickey Mouse	1	Oxygen	LBNP 0	0	2.16996302752294	-0.15176228497706	36.5605504587156	-1.0544495412844	34.436674143958	-2.2036159894535	1632.75	1
Mickey Mouse	1	Oxygen	LBNP 10	1	2.14081009174312	-0.18091522075688	35.4220183486239	-2.1929816513761	34.9886130330385	-1.651677100373	1632.75	1
Mickey Mouse	1	Oxygen	LBNP 20	2	1.95995830357143	-0.36176700892857	31.7580357142857	-5.8569642857143	36.3066308618672	-0.333659271544299	1632.75	1
Mickey Mouse	1	Oxygen	LBNP 30	3	1.8717036	-0.4500217125	27.4352	-10.1798	34.9563679891941	-1.6839221442174	1632.75	1
Mickey Mouse	1	Oxygen	LBNP 40	4	1.90691821705426	-0.41480709544574	26.7031007751938	-10.9118992248062	36.3559372683347	-0.284352865076798	1632.75	1
Mickey Mouse	1	Oxygen	LBNP 50	5	1.93464353383459	-0.38708177866541	25.0345864661654	-12.5804135338346	36.7229169110101	0.0826267775986054	1632.75	1
Mickey Mouse	1	Oxygen	LBNP 60	6	1.83380182432432	-0.48792348817568	22.3445945945946	-15.2704054054054	36.8011194439775	0.160829310566001	1632.75	1
Mickey Mouse	1	Oxygen	LBNP 70	7	1.81592236111111	-0.50580295138889	20.0395833333333	-17.5754166666667	38.7229811768455	2.082691043434	1632.75	1
Mickey Mouse	1	Oxygen	LBNP 80	8	NA	NA	NA	NA	36.6481882435424	0.00789811013090258	1632.75	1
Mickey Mouse	2	Air	Baseline	NA	4.10909840764331	0	71.1592356687898	0	28.9849095948139	0	1530.6	2
Mickey Mouse	2	Air	LBNP 0	0	3.85850914285714	-0.25058926478617	67.2838095238095	-3.87542614498031	35.9259647527311	6.9410551579172	1530.6	2
Mickey Mouse	2	Air	LBNP 10	1	3.74865825688073	-0.36044015076258	63.4623853211009	-7.6968503476889	35.1254972536331	6.1405876588192	1530.6	2
Mickey Mouse	2	Air	LBNP 20	2	3.45364398148148	-0.65545442616183	57.6935185185185	-13.4657171502713	34.1989053273003	5.2139957324864	1530.6	2
Mickey Mouse	2	Air	LBNP 30	3	3.11093025641026	-0.99816815123305	48.4153846153846	-22.7438510534052	34.9022878938064	5.9173782989925	1530.6	2
Mickey Mouse	2	Air	LBNP 40	4	2.78552942622951	-1.3235689814138	41.7754098360656	-29.3838258327242	35.9069704883053	6.9220608934914	1530.6	2
Mickey Mouse	2	Air	LBNP 50	5	2.39852058823529	-1.71057781940802	32.0933823529412	-39.0658533158486	36.7533523634918	7.7684427686779	1530.6	2
Mickey Mouse	2	Air	LBNP 60	6	1.89836678321678	-2.21073162442653	24.3692307692308	-46.790004899559	36.6085610576235	7.6236514628096	1530.6	2
Mickey Mouse	2	Air	LBNP 70	7	1.66993145695364	-2.43916695068967	19.835761589404	-51.3234740793858	33.5698209333112	4.5849113384973	1530.6	2
Mike Wazowski	1	Oxygen	Baseline	NA	4.29202912790698	0	65.2546511627907	0	71.9200926534798	0	1156.44	2
Mike Wazowski	1	Oxygen	LBNP 0	0	4.17079787037037	-0.121231257536611	69.8611111111111	4.60645994832041	65.5621600948873	-6.3579325585925	1156.44	2
Mike Wazowski	1	Oxygen	LBNP 10	1	3.77859862385321	-0.51343050405377	63.7449541284404	-1.5096970343503	67.2157897292178	-4.704302924262	1156.44	2
Mike Wazowski	1	Oxygen	LBNP 20	2	3.48145541666667	-0.81057371124031	52.8825	-12.3721511627907	65.7818869794215	-6.1382056740583	1156.44	2
Mike Wazowski	1	Oxygen	LBNP 30	3	2.89621925170068	-1.3958098762063	35.5707482993197	-29.683902863471	66.6184883908278	-5.30160426265199	1156.44	2
Mike Wazowski	1	Oxygen	LBNP 40	4	2.50488673913043	-1.78714238877655	24.5625	-40.6921511627907	66.1851546325812	-5.7349380208986	1156.44	2
Mike Wazowski	1	Oxygen	LBNP 50	5	2.08213089361702	-2.20989823428996	15.784388185654	-49.4702629771367	58.696953692856	-13.2231389606238	1156.44	2
Mike Wazowski	2	Air	Baseline	NA	4.13787414012739	0	69.1605095541401	0	72.0032700335335	0	1364.75	2
Mike Wazowski	2	Air	LBNP 0	0	4.09832972222222	-0.0395444179051694	69.9824074074074	0.821897853267288	70.030849025381	-1.97242100815249	1364.75	2
Mike Wazowski	2	Air	LBNP 10	1	4.33228026315789	0.1944061230305	69.4157894736842	0.255279919544094	73.5763288624788	1.57305882894531	1364.75	2
Mike Wazowski	2	Air	LBNP 20	2	3.92377518181818	-0.21409895830921	64.47	-4.69050955414011	68.6878027777004	-3.3154672558331	1364.75	2
Mike Wazowski	2	Air	LBNP 30	3	3.5543156557377	-0.58355848438969	52.8918032786885	-16.2687062754516	69.5195513220411	-2.4837187114924	1364.75	2
Mike Wazowski	2	Air	LBNP 40	4	3.22569350993377	-0.91218063019362	38.6927152317881	-30.467794322352	70.9824016694963	-1.0208683640372	1364.75	2
Mike Wazowski	2	Air	LBNP 50	5	2.96077892857143	-1.17709521155596	31.8464285714286	-37.3140809827115	62.9803242017016	-9.0229458318319	1364.75	2
Mike Wazowski	2	Air	LBNP 60	6	2.79703438356164	-1.34083975656575	23.0917808219178	-46.0687287322223	64.1479982922785	-7.855271741255	1364.75	2
Mowgli	1	Air	Baseline	NA	3.06886535714286	0	59.3121428571429	0	52.6695815164655	0	1297.27	2
Mowgli	1	Air	LBNP 0	0	3.26410597826087	0.19524062111801	63.8717391304348	4.5595962732919	48.6757486239804	-3.9938328924851	1297.27	2
Mowgli	1	Air	LBNP 10	1	2.97374010989011	-0.0951252472527497	58.567032967033	-0.745109890109902	50.8146940321191	-1.8548874843464	1297.27	2
Mowgli	1	Air	LBNP 20	2	2.51602442105263	-0.55284093609023	46.9452631578947	-12.3668796992482	59.1327325339794	6.4631510175139	1297.27	2
Mowgli	1	Air	LBNP 30	3	1.87235537037037	-1.19650998677249	31.45	-27.8621428571429	53.2709481076087	0.601366591143204	1297.27	2
Mowgli	1	Air	LBNP 40	4	1.72569290598291	-1.34317245115995	26.8470085470085	-32.4651343101344	52.6727161668489	0.00313465038340155	1297.27	2
Mowgli	1	Air	LBNP 50	5	1.37469883561644	-1.69416652152642	16.9945205479452	-42.3176223091977	51.4872910031913	-1.1822905132742	1297.27	2
Mowgli	1	Air	LBNP 60	6	1.41615329545455	-1.65271206168831	13.7794444444444	-45.5326984126985	45.8081435459434	-6.8614379705221	1297.27	2
Mowgli	2	Oxygen	Baseline	NA	3.1961359375	0	63.484375	0	51.0616656776957	0	1633.41	1
Mowgli	2	Oxygen	LBNP 0	0	3.329879	0.1337430625	67.2011111111111	3.7167361111111	47.6533361711252	-3.4083295065705	1633.41	1
Mowgli	2	Oxygen	LBNP 10	1	3.10954615384615	-0.0865897836538498	62.8307692307692	-0.653605769230801	53.0400144447312	1.9783487670355	1633.41	1
Mowgli	2	Oxygen	LBNP 20	2	3.03125021505376	-0.16488572244624	58.8655913978495	-4.6187836021505	46.7578580548016	-4.3038076228941	1633.41	1
Mowgli	2	Oxygen	LBNP 30	3	2.33733863157895	-0.85879730592105	44.7936842105263	-18.6906907894737	41.4395743341893	-9.6220913435064	1633.41	1
Mowgli	2	Oxygen	LBNP 40	4	1.75994113402062	-1.43619480347938	32.901030927835	-30.583344072165	40.8926399742342	-10.1690257034615	1633.41	1
Mowgli	2	Oxygen	LBNP 50	5	1.59061666666667	-1.60551927083333	26.9675925925926	-36.5167824074074	39.0823379683426	-11.9793277093531	1633.41	1
Mowgli	2	Oxygen	LBNP 60	6	1.29656805084746	-1.89956788665254	19.9322033898305	-43.5521716101695	37.5729052551854	-13.4887604225103	1633.41	1
Mowgli	2	Oxygen	LBNP 70	7	1.27398590604027	-1.92215003145973	15.3604026845638	-48.1239723154362	36.898870508636	-14.1627951690597	1633.41	1
Mowgli	2	Oxygen	LBNP 80	8	1.20736422018349	-1.98877171731651	9.7814479638009	-53.7029270361991	29.0295936323878	-22.0320720453079	1633.41	1
Percy	1	Air	Baseline	NA	7.96986888888889	0	107.147474747475	0	48.1647546677684	0	1624.04	1
Percy	1	Air	LBNP 0	0	7.58770279069767	-0.382166098191219	106.248062015504	-0.899412731970997	50.3171075195244	2.152352851756	1624.04	1
Percy	1	Air	LBNP 10	1	7.14348078740157	-0.82638810148732	101.243307086614	-5.90416766086101	49.1821306520536	1.0173759842852	1624.04	1
Percy	1	Air	LBNP 20	2	6.97984091603053	-0.99002797285836	96.3893129770992	-10.7581617703758	49.1034425619886	0.938687894220202	1624.04	1
Percy	1	Air	LBNP 30	3	6.50303649635037	-1.46683239253852	85.829197080292	-21.318277667183	47.3510338786421	-0.8137207891263	1624.04	1
Percy	1	Air	LBNP 40	4	6.27993680555556	-1.68993208333333	79.3090277777778	-27.8384469696972	46.2786889380554	-1.886065729713	1624.04	1
Percy	1	Air	LBNP 50	5	6.06517532894737	-1.90469355994152	72.8125	-34.334974747475	47.9122995277698	-0.252455139998602	1624.04	1
Percy	1	Air	LBNP 60	6	5.61207218181818	-2.35779670707071	61.5739393939394	-45.5735353535356	47.7488689774016	-0.4158856903668	1624.04	1
Percy	1	Air	LBNP 70	7	4.98539088235294	-2.98447800653595	51.3099415204678	-55.8375332270072	46.5268048091529	-1.6379498586155	1624.04	1
Percy	1	Air	LBNP 80	8	4.63510097435897	-3.33476791452992	43.4333333333333	-63.7141414141417	43.045619101224	-5.1191355665444	1624.04	1
Percy	2	Oxygen	Baseline	NA	6.52657373563218	0	100.990804597701	0	54.8729299719361	0	1623.78	1
Percy	2	Oxygen	LBNP 0	0	5.49305772727273	-1.03351600835945	90.6009090909091	-10.3898955067919	48.1369305234489	-6.7359994484872	1623.78	1
Percy	2	Oxygen	LBNP 10	1	5.04474945454545	-1.48182428108673	83.04	-17.950804597701	50.2166071187801	-4.65632285315601	1623.78	1
Percy	2	Oxygen	LBNP 20	2	4.39975614035088	-2.1268175952813	70.330701754386	-30.660102843315	51.1253819241185	-3.7475480478176	1623.78	1
Percy	2	Oxygen	LBNP 30	3	4.28511716666667	-2.24145656896551	65.0341666666667	-35.9566379310343	49.3771417859501	-5.495788185986	1623.78	1
Percy	2	Oxygen	LBNP 40	4	3.51862040322581	-3.00795333240637	51.9677419354839	-49.0230626622171	49.1001202555901	-5.772809716346	1623.78	1
Percy	2	Oxygen	LBNP 50	5	3.26348079136691	-3.26309294426527	42.7956834532374	-58.1951211444636	51.0284810388483	-3.8444489330878	1623.78	1
Percy	2	Oxygen	LBNP 60	6	3.27887695945946	-3.24769677617272	39.8925675675676	-61.0982370301334	49.4752693087968	-5.39766066313931	1623.78	1
Percy	2	Oxygen	LBNP 70	7	2.95599650306748	-3.5705772325647	32.7552147239264	-68.2355898737746	48.50409321111	-6.3688367608261	1623.78	1
Percy	2	Oxygen	LBNP 80	8	2.8219571978022	-3.70461653782998	28.0384615384615	-72.9523430592395	48.2739800010325	-6.5989499709036	1623.78	1
Pluto	1	Air	Baseline	NA	3.89914574471295	0	82.0731891272212	0	58.8798108860523	0	1518.62	2
Pluto	1	Air	LBNP 0	0	4.10505885611411	0.20591311140116	87.6166735909154	5.5434844636942	59.7545500459029	0.874739159850606	1518.62	2
Pluto	1	Air	LBNP 10	1	3.885665207079	-0.0134805376339497	85.4232804232804	3.3500912960592	59.4310884232131	0.5512775371608	1518.62	2
Pluto	1	Air	LBNP 20	2	3.66337848932677	-0.23576725538618	78.6161284437146	-3.4570606835066	57.1740489777468	-1.7057619083055	1518.62	2
Pluto	1	Air	LBNP 30	3	3.39102501183865	-0.5081207328743	67.9943174480176	-14.0788716792036	60.4894297529799	1.6096188669276	1518.62	2
Pluto	1	Air	LBNP 40	4	3.33302303060924	-0.56612271410371	63.6638457328113	-18.4093433944099	59.406254705784	0.526443819731703	1518.62	2
Pluto	1	Air	LBNP 50	5	3.08606806400721	-0.81307768070574	53.6180602509203	-28.4551288763009	59.2671801983522	0.387369312299903	1518.62	2
Pluto	1	Air	LBNP 60	6	2.49707740762387	-1.40206833708908	38.1226053639847	-43.9505837632365	57.5364656211401	-1.34334526491219	1518.62	2
Pluto	1	Air	LBNP 70	7	2.31383152949073	-1.58531421522222	29.8313616914171	-52.2418274358041	57.3384680039382	-1.54134288211409	1518.62	2
Pluto	2	Oxygen	Baseline	NA	4.53546251851852	0	90.84	0	53.8889636784575	0	1514.21	2
Pluto	2	Oxygen	LBNP 0	0	4.3815975862069	-0.153864932311619	91.5218390804598	0.681839080459795	50.0793199655489	-3.8096437129086	1514.21	2
Pluto	2	Oxygen	LBNP 10	1	4.1996783908046	-0.33578412771392	87.5494252873563	-3.2905747126437	49.4272467541316	-4.4617169243259	1514.21	2
Pluto	2	Oxygen	LBNP 20	2	4.07224318681319	-0.46321933170533	79.9901098901099	-10.8498901098901	50.2572180836612	-3.6317455947963	1514.21	2
Pluto	2	Oxygen	LBNP 30	3	3.51767083333333	-1.01779168518519	66.0645833333333	-24.7754166666667	45.7902510770408	-8.0987126014167	1514.21	2
Pluto	2	Oxygen	LBNP 40	4	3.12907542056075	-1.40638709795777	53.6327102803738	-37.2072897196262	47.7332601763989	-6.1557035020586	1514.21	2
Pluto	2	Oxygen	LBNP 50	5	2.9409065	-1.59455601851852	45.943	-44.897	45.6991536424378	-8.1898100360197	1514.21	2
Pluto	2	Oxygen	LBNP 60	6	2.88452653061224	-1.65093598790628	40.859595959596	-49.980404040404	45.2992154858686	-8.5897481925889	1514.21	2
Pluto	2	Oxygen	LBNP 70	7	2.80516382978723	-1.73029868873129	32.5882978723404	-58.2517021276596	42.9606635993953	-10.9283000790622	1514.21	2
Simba	1	Air	Baseline	NA	3.48120815642458	0	50.0748603351955	0	65.6514584081874	0	1513.72	2
Simba	1	Air	LBNP 0	0	3.53017921259843	0.0489710561738499	49.9425196850394	-0.132340650156102	72.8573133966234	7.205854988436	1513.72	2
Simba	1	Air	LBNP 10	1	3.53421229007634	0.0530041336517599	48.5870229007634	-1.4878374344321	71.0833280988675	5.4318696906801	1513.72	2
Simba	1	Air	LBNP 20	2	3.14719904761905	-0.33400910880553	45.2333333333333	-4.8415270018622	69.1780105688145	3.5265521606271	1513.72	2
Simba	1	Air	LBNP 30	3	2.68877929577465	-0.79242886064993	34.1084507042254	-15.9664096309701	63.4866643533752	-2.1647940548122	1513.72	2
Simba	1	Air	LBNP 40	4	2.49349329032258	-0.987714866102	28.8903225806452	-21.1845377545503	63.1333135234218	-2.5181448847656	1513.72	2
Simba	1	Air	LBNP 50	5	2.29479644970414	-1.18641170672044	24.3171597633136	-25.7577005718819	60.4759953806296	-5.1754630275578	1513.72	2
Simba	1	Air	LBNP 60	6	2.2920153030303	-1.18919285339428	20.520202020202	-29.5546583149935	62.5518946632639	-3.09956374492349	1513.72	2
Simba	1	Air	LBNP 70	7	2.05417825910931	-1.42702989731527	14.6603238866397	-35.4145364485558	NA	NA	1513.72	2
Simba	2	Oxygen	Baseline	NA	3.00117680981595	0	44.7613496932515	0	42.6642226346544	0	1625.04	1
Simba	2	Oxygen	LBNP 0	0	2.89054958333333	-0.11062722648262	43.7775	-0.9838496932515	35.3947357300083	-7.2694869046461	1625.04	1
Simba	2	Oxygen	LBNP 10	1	2.92091243478261	-0.08026437503334	45.9060869565217	1.14473726327019	37.4735950577897	-5.1906275768647	1625.04	1
Simba	2	Oxygen	LBNP 20	2	3.15828808333333	0.15711127351738	47.975	3.2136503067485	36.8428356296107	-5.8213870050437	1625.04	1
Simba	2	Oxygen	LBNP 30	3	2.76829090163934	-0.23288590817661	41.3614754098361	-3.3998742834154	37.0597727461104	-5.604449888544	1625.04	1
Simba	2	Oxygen	LBNP 40	4	2.43323801587302	-0.56793879394293	34.7380952380952	-10.0232544551563	38.2725552870403	-4.3916673476141	1625.04	1
Simba	2	Oxygen	LBNP 50	5	2.09661724137931	-0.90455956843664	25.788275862069	-18.9730738311825	32.1916723394212	-10.4725502952332	1625.04	1
Simba	2	Oxygen	LBNP 60	6	2.27631372262774	-0.72486308718821	25.6744525547445	-19.086897138507	34.369249155419	-8.2949734792354	1625.04	1
Simba	2	Oxygen	LBNP 70	7	2.25050948979592	-0.75066732002003	23.1585858585859	-21.6027638346656	32.6288197786387	-10.0354028560157	1625.04	1
Simba	2	Oxygen	LBNP 80	8	2.23855005847953	-0.76262675133642	19.1859649122807	-25.5753847809708	33.1744855119999	-9.4897371226545	1625.04	1
Woody	1	Air	Baseline	NA	4.92050363636364	0	85.8629213483146	0	71.8163866500512	0	1627.75	1
Woody	1	Air	LBNP 0	0	4.77207461538462	-0.14842902097902	82.9066666666667	-2.95625468164791	71.7682815960127	-0.0481050540385013	1627.75	1
Woody	1	Air	LBNP 10	1	4.24118419753086	-0.67931943883278	76.8320987654321	-9.03082258288251	72.0977097195577	0.281323069506499	1627.75	1
Woody	1	Air	LBNP 20	2	4.39245860215054	-0.5280450342131	75.1817204301075	-10.6812009182071	72.5737562203682	0.757369570316996	1627.75	1
Woody	1	Air	LBNP 30	3	3.97160194915254	-0.9489016872111	60.4694915254237	-25.3934298228909	69.4826849975948	-2.3337016524564	1627.75	1
Woody	1	Air	LBNP 40	4	4.13858354330709	-0.78192009305655	59.144094488189	-26.7188268601256	72.8581506474912	1.04176399744	1627.75	1
Woody	1	Air	LBNP 50	5	4.30788335664336	-0.61262027972028	53.5251748251748	-32.3377465231398	72.3285672521676	0.512180602116402	1627.75	1
Woody	1	Air	LBNP 60	6	3.8396843125	-1.08081932386364	40.4075	-45.4554213483146	67.2346497446373	-4.5817369054139	1627.75	1
Woody	1	Air	LBNP 70	7	4.16989049723757	-0.75061313912607	36.9563535911602	-48.9065677571544	68.8450157718291	-2.9713708782221	1627.75	1
Woody	1	Air	LBNP 80	8	3.35442285123967	-1.56608078512397	24.6314049586777	-61.2315163896369	61.9221653927392	-9.894221257312	1627.75	1
Woody	2	Oxygen	Baseline	NA	4.79423019736842	0	84.2967105263158	0	66.3141738008027	0	1622.84	1
Woody	2	Oxygen	LBNP 0	0	4.90803066037736	0.11380046300894	84.8254716981132	0.528761171797399	61.0448081066665	-5.2693656941362	1622.84	1
Woody	2	Oxygen	LBNP 10	1	5.15458111111111	0.36035091374269	86.8722222222222	2.5755116959064	63.8179683010842	-2.49620549971851	1622.84	1
Woody	2	Oxygen	LBNP 20	2	5.19922854545455	0.40499834808613	84.9790909090909	0.682380382775094	57.499897950522	-8.81427585028071	1622.84	1
Woody	2	Oxygen	LBNP 30	3	5.42018965517241	0.62595945780399	84.2836206896552	-0.0130898366606118	60.0788235161255	-6.2353502846772	1622.84	1
Woody	2	Oxygen	LBNP 40	4	4.70261366972477	-0.0916165276436498	79.1238532110092	-5.1728573153066	52.4534782149738	-13.8606955858289	1622.84	1
Woody	2	Oxygen	LBNP 50	5	4.706778984375	-0.08745121299342	65.384375	-18.9123355263158	49.3919163717383	-16.9222574290644	1622.84	1
Woody	2	Oxygen	LBNP 60	6	4.10721715328467	-0.68701304408375	52.1744525547445	-32.1222579715713	48.6824986865743	-17.6316751142284	1622.84	1
Woody	2	Oxygen	LBNP 70	7	4.54635614864865	-0.24787404871977	52.5331081081081	-31.7636024182077	49.2655533100879	-17.0486204907148	1622.84	1
Woody	2	Oxygen	LBNP 80	8	4.04538391304348	-0.74884628432494	40.4724637681159	-43.8242467581999	50.5449304396807	-15.769243361122	1622.84	1
